# Supplementary material for: Effects of Temperature on Transparent Exopolymer Particle Production and Organic Carbon Allocation of Four Marine Phytoplankton Species
Source: Biology (Basel). 2022 Jul 14;11(7):1056. doi: 10.3390/biology11071056 (PMC9312018; doi:10.3390/biology11071056)
Supplement: Supplementary file 1 [file biology-11-01056-s001.zip]

Archive with 1 entries (1 files):
- biology-1755581-supplementary.pdf
